# Supplementary material for: Integrity and Stability of PTC Bearing CFTR mRNA and Relevance to Future Modulator Therapies in Cystic Fibrosis
Source: Genes (Basel). 2021 Nov 18;12(11):1810. doi: 10.3390/genes12111810 (PMC8621375; doi:10.3390/genes12111810)
Supplement: Supplementary file 1 [file genes-12-01810-s001.zip]

Archive with 1 entries (1 files):
- genes-1421466-supplementary.pdf
